# Supplementary material for: Dose–Response Association of Metformin with Parkinson’s Disease Odds in Type 2 Diabetes Mellitus
Source: Pharmaceutics. 2022 Apr 27;14(5):946. doi: 10.3390/pharmaceutics14050946 (PMC9147745; doi:10.3390/pharmaceutics14050946)
Supplement: Supplementary file 1 [file pharmaceutics-14-00946-s001.zip]

Archive with 1 entries (1 files):
- pharmaceutics-1692536-supplementary.pdf
